# Supplementary material for: Optimization of COVID-19 vaccination and the role of individuals with a high number of contacts: A model based approach
Source: PLoS One. 2022 Mar 8;17(3):e0262433. doi: 10.1371/journal.pone.0262433 (PMC8903293; doi:10.1371/journal.pone.0262433)
Supplement: S1 File — (ZIP) [file pone.0262433.s001.zip]

Archive with 2 entries (2 files):
- suporting.pdf
- suporting.tex
